# Supplementary material for: Comprehensive Spatial-Temporal and Risk Factor Insights for Optimizing Livestock Anthrax Vaccination Strategies in Karnataka, India
Source: Vaccines (Basel). 2024 Sep 22;12(9):1081. doi: 10.3390/vaccines12091081 (PMC11435676; doi:10.3390/vaccines12091081)
Supplement: Supplementary file 1 [file vaccines-12-01081-s001.zip]

Archive with 1 entries (1 files):
- vaccines-3179135-supplementary.pdf
